# Supplementary material for: Signatures of natural selection between life cycle stages separated by metamorphosis in European eel
Source: BMC Genomics. 2015 Aug 13;16(1):600. doi: 10.1186/s12864-015-1754-3 (PMC4535825; doi:10.1186/s12864-015-1754-3)
Supplement: Additional file 1: Table S1. — List all annotated genes detected as outliers when comparing silver eels and glass eels from Valencia (Spain) using the RAD approach. [file 12864_2015_1754_MOESM1_ESM.doc]

ID	Gene Name
ENSDART00000007961	5'-nucleotidase, cytosolic II, like 1
ENSDART00000014552	ADP-ribosylation factor-like 8Ba
ENSDART00000099043	ATPase, H+ transporting, lysosomal, V1 subunit H
ENSDART00000101957	BAI1-associated protein 2-like 1b
ENSDART00000082578	BCL2/adenovirus E1B interacting protein 2
ENSDART00000006079	BMP2 inducible kinase
ENSDART00000089207	CDK5 and ABL1 enzyme substrate 1
ENSDART00000001805	CUB and Sushi multiple domains 2
ENSDART00000035602	CXXC finger 1 (PHD domain)
ENSDART00000002684	DEAD/H (Asp-Glu-Ala-Asp/His) box polypeptide 26B
ENSDART00000101054	DnaJ (Hsp40) homolog, subfamily C, member 18
ENSDART00000011414	E74-like factor 2 (ets domain transcription factor)
ENSDART00000027353	F-box and WD-40 domain protein 5
ENSDART00000097856	Fraser syndrome 1
ENSDART00000003465	GIPC PDZ domain containing family, member 2
ENSDART00000026339	GTP binding protein 4
ENSDART00000113194	IQ motif and WD repeats 1
ENSDART00000087450	Kruppel-like factor 13 like
ENSDART00000109356	Kruppel-like factor 7 (ubiquitous)
ENSDART00000108552	LEM domain containing 3
ENSDART00000016139	LanC antibiotic synthetase component C-like 1 (bacterial)
ENSDART00000037973	MORC family CW-type zinc finger 2
ENSDART00000041382	MORN repeat containing 5
ENSDART00000004896	MYST histone acetyltransferase 2
ENSDART00000034248	RAB32, member RAS oncogene family
ENSDART00000087047	RAB40c, member RAS oncogene family
ENSDART00000059354	RAD1 homolog (S. pombe)
ENSDART00000058967	RAP2B, member of RAS oncogene family
ENSDART00000040680	RNA guanylyltransferase and 5'-phosphatase
ENSDART00000053521	Rhesus blood group, C glycoprotein; zgc:162132
ENSDART00000004626	SEC62 homolog (S. cerevisiae)
ENSDART00000111446	SET domain containing 2
ENSDART00000035513	SHQ1 homolog (S. cerevisiae); similar to SHQ1 homolog
ENSDART00000005676	SRY-box containing gene 9a
ENSDART00000080744	SVOP-like
ENSDART00000044377	Scm-like with four mbt domains 2
ENSDART00000082940	U2AF homology motif (UHM) kinase 1
ENSDART00000056169	UDP-GlcNAc:betaGal beta-1,3-N-acetylglucosaminyltransferase 7
ENSDART00000079928	UDP-N-acetyl-alpha-D-galactosamine: polypeptide N-acetylgalactosaminyltransferase 7
ENSDART00000047954	UDP-glucose ceramide glucosyltransferase
ENSDART00000098173	VAMP-associated protein A, like
ENSDART00000060251	WD repeat domain 18
ENSDART00000059667	WD repeat domain 75
ENSDART00000019442	X-prolyl aminopeptidase (aminopeptidase P) 1, soluble
ENSDART00000065643	activator of S phase kinase
ENSDART00000044328	acyl-CoA synthetase short-chain family member 1
ENSDART00000066778	acyl-Coenzyme A dehydrogenase family, member 11
ENSDART00000084264	adenylate cyclase 2a
ENSDART00000055710	aldehyde dehydrogenase 4 family, member A1
ENSDART00000007766	amylo-1, 6-glucosidase, 4-alpha-glucanotransferase
ENSDART00000092932	anoctamin 2
ENSDART00000008096	anterior pharynx defective 1B
ENSDART00000037557	anti-dorsalizing morphogenic protein
ENSDART00000029252	aprataxin
ENSDART00000011910	arginine and glutamate rich 1a
ENSDART00000060255	bleomycin hydrolase
ENSDART00000067005	branched chain aminotransferase 1, cytosolic
ENSDART00000002279	cadherin 11, osteoblast
ENSDART00000089956	calcium channel, voltage-dependent, L type, alpha 1D subunit
ENSDART00000062406	calcium channel, voltage-dependent, L type, alpha 1S subunit
ENSDART00000056466	calcium/calmodulin-dependent protein kinase (CaM kinase) II delta 1
ENSDART00000100849	calcium/calmodulin-dependent serine protein kinase b; calcium/calmodulin-dependent serine protein kinase
ENSDART00000089021	calnexin
ENSDART00000058484	calponin 3, acidic b
ENSDART00000061365	carbamoyl-phosphate synthetase 2
ENSDART00000048395	cardiac myosin light chain-1
ENSDART00000047419	casein kinase 1, gamma 1
ENSDART00000032527	caveolin 3
ENSDART00000064080	centromere protein N
ENSDART00000024225	choline acetyltransferase
ENSDART00000060015	choline kinase alpha
ENSDART00000113734	chordin-like
ENSDART00000000005	coiled-coil domain containing 80
ENSDART00000101592	collagen type VII alpha 1-like
ENSDART00000077296	collagen, type IV, alpha 5
ENSDART00000073827	collagen, type IV, alpha 5 (Alport syndrome)
ENSDART00000027982	collagen, type XIV, alpha 1; SRY-box containing gene 10
ENSDART00000027428	conserved helix-loop-helix ubiquitous kinase
ENSDART00000103307	cytochrome P450, family 24, subfamily A, polypeptide 1
ENSDART00000066411	discs, large (Drosophila) homolog-associated protein 5
ENSDART00000016418	dopamine receptor D2b
ENSDART00000065664	dual specificity phosphatase 4
ENSDART00000052859	dynein, cytoplasmic 1, light intermediate chain 1
ENSDART00000066257	ectonucleoside triphosphate diphosphohydrolase 1
ENSDART00000081216	elongation of very long chain fatty acids (FEN1/Elo2, SUR4/Elo3, yeast)-like 1b
ENSDART00000003701	endothelium-specific receptor tyrosine kinase 1
ENSDART00000084223	enhancer of polycomb homolog 2 (Drosophila); zgc:158364
ENSDART00000102788	eph receptor A7
ENSDART00000011399	ephrin B1
ENSDART00000075089	epithelial splicing regulatory protein 2
ENSDART00000006439	exostoses (multiple) 1a
ENSDART00000109580	exportin 6
ENSDART00000025621	fms-related tyrosine kinase 1
ENSDART00000058796	follistatin-like 5
ENSDART00000062982	forkhead box O5
ENSDART00000051313	fructose-1,6-bisphosphatase 1b
ENSDART00000075260	gefiltin
ENSDART00000028270	glial fibrillary acidic protein
ENSDART00000044735, ENSDART00000016916	glutamate receptor, ionotropic, AMPA 4b; glutamate receptor, ionotropic, AMPA 4a; glutamate receptor, ionotropic, AMPA 2a; glutamate receptor, ionotropic, AMPA 1b; glutamate receptor, ionotropic, AMPA 1a; similar to glutamate receptor, ionotropic, AMPA 4;
ENSDART00000041869	glutamate receptor, ionotropic, N-methyl D-aspartate 1a
ENSDART00000077647	glutamate receptor, ionotropic, delta 2
ENSDART00000060905	glycophorin C (Gerbich blood group)
ENSDART00000102368	grin1b
ENSDART00000066782	guanine nucleotide binding protein (G protein), alpha activating activity polypeptide, olfactory type
ENSDART00000036531	guanine nucleotide binding protein (G protein), alpha inhibiting activity polypeptide 1
ENSDART00000020409	heart and neural crest derivatives expressed transcript 2
ENSDART00000010079	heat shock protein 5
ENSDART00000109412	helicase, POLQ-like
ENSDART00000074543	heparan sulfate (glucosamine) 3-O-sulfotransferase 4
ENSDART00000089327	heparan sulfate 2-O-sulfotransferase 1
ENSDART00000065929	heparan sulfate 6-O-sulfotransferase 3
ENSDART00000097494	histidine triad nucleotide binding protein 2
ENSDART00000036277	histone deacetylase 4
ENSDART00000080456	homeo box A1a
ENSDART00000004241	inhibin, beta Aa
ENSDART00000110880	inhibitor of growth family, member 2
ENSDART00000004717	insulin-like growth factor 1
ENSDART00000010140	insulin-like growth factor 2 mRNA binding protein 3
ENSDART00000057369	insulin-like growth factor binding protein 5b
ENSDART00000082153	integrin, alpha 6
ENSDART00000043316	katanin p60 (ATPase-containing) subunit A 1
ENSDART00000058400	laminin, beta 4
ENSDART00000060524	lens intrinsic membrane protein 2.5
ENSDART00000075347	leucine rich repeat containing 6
ENSDART00000027224	limb region 1 like
ENSDART00000064918	lysophosphatidic acid receptor 1
ENSDART00000103855	lysophosphatidylcholine acyltransferase 1
ENSDART00000099912	membrane-spanning 4-domains, subfamily A, member 17A.17
ENSDART00000057869	methionine adenosyltransferase I, alpha
ENSDART00000066303	mitochondrial ribosomal protein L10
ENSDART00000043952	mitogen-activated protein kinase
ENSDART00000002232	muscle segment homeobox E
ENSDART00000111058	myeloid-specific peroxidase
ENSDART00000112279	myeloid/lymphoid or mixed-lineage leukemia 3b
ENSDART00000039345	myocilin
ENSDART00000041142	myosin, heavy polypeptide 11, smooth muscle
ENSDART00000103731	neural adhesion molecule L1.2
ENSDART00000100681	neural cell adhesion molecule 2
ENSDART00000011837	neurogenic differentiation
ENSDART00000113171	neuroligin 1
ENSDART00000014806	neuronal PAS domain protein 2
ENSDART00000028895	neuronal growth regulator 1
ENSDART00000064403	neuroplastin
ENSDART00000053818	nuclear receptor subfamily 3, group C, member 2
ENSDART00000083294	nucleolar protein family 6 (RNA-associated)
ENSDART00000078630	nucleoside diphosphate kinase-Z4
ENSDART00000077817	nucleotide binding protein 1 (MinD homolog, E. coli)
ENSDART00000111901	nudix-type motif 5
ENSDART00000005592	odd Oz/ten-m homolog 3
ENSDART00000009326	opioid receptor, kappa 1
ENSDART00000065256	peptidyl-prolyl isomerase G (cyclophilin G)
ENSDART00000044235	phosphatase and actin regulator 4
ENSDART00000113162	phosphatidylinositol 4-kinase III alpha
ENSDART00000017728	phosphogluconate hydrogenase
ENSDART00000012938	phosphoglycerate dehydrogenase
ENSDART00000032474	poly A binding protein, cytoplasmic 1 a; poly A binding protein, cytoplasmic 1 b
ENSDART00000053858	poly(A) polymerase beta (testis specific)
ENSDART00000075584	potassium channel tetramerisation domain containing 12.2
ENSDART00000040865	prenyl (decaprenyl) diphosphate synthase, subunit 1
ENSDART00000106488	procollagen-lysine, 2-oxoglutarate 5-dioxygenase 2
ENSDART00000030141	programmed cell death 4a
ENSDART00000028592	programmed cell death 6 interacting protein
ENSDART00000057823	proliferation-associated 2G4, a
ENSDART00000105418	prominin 1a
ENSDART00000020655	proteasome (prosome, macropain) subunit, alpha type,5
ENSDART00000018868	protein disulfide isomerase associated 4
ENSDART00000029451	protein kinase C, beta 1
ENSDART00000062146	protein phosphatase 2, catalytic subunit, beta isoform
ENSDART00000038876	protein phosphatase 2, regulatory subunit B (PR 52), beta isoform
ENSDART00000057819	protein tyrosine kinase 2 beta, b
ENSDART00000092508	protein tyrosine phosphatase, receptor type, K
ENSDART00000057223	ras homolog enriched in brain
ENSDART00000063434	receptor-interacting serine-threonine kinase 4
ENSDART00000104895	regulator of G-protein signalling 7
ENSDART00000055415	retinal degradation slow 2
ENSDART00000112245	retinoid x receptor, beta a
ENSDART00000030215	ribosomal protein L18a
ENSDART00000110842	ribosomal protein S2
ENSDART00000021462	ring finger protein 128
ENSDART00000016053	ring finger protein 144aa
ENSDART00000082283	runt-related transcription factor 2b
ENSDART00000036015	ryanodine receptor 1b (skeletal); im:7137738
ENSDART00000053405	secretory carrier membrane protein 2
ENSDART00000028338	secretory carrier membrane protein 5
ENSDART00000114196	similar to ATP-binding cassette, sub-family C (CFTR/MRP), member 3
ENSDART00000066282	similar to ATP-dependent RNA helicase DHX8 (DEAH box protein 8) (RNA helicase HRH1)
ENSDART00000081600	similar to CD8 beta 1
ENSDART00000049885	similar to Diacylglycerol kinase delta
ENSDART00000085636	similar to GTPase activating Rap/RanGAP domain-like 3
ENSDART00000087084	similar to Glutamate receptor delta-1 subunit precursor (GluR delta-1)
ENSDART00000110073	similar to Hyaluronidase-2 precursor (Hyal-2) (Hyaluronoglucosaminidase-2) (LUCA-2)
ENSDART00000079586	similar to LOC553431 protein
ENSDART00000101079	similar to Neuralized-like protein 1 (h-neuralized 1) (h-neu) (RING finger protein 67); si:dkey-82d4.3
ENSDART00000077582	similar to PITP-less RdgB-like protein
ENSDART00000108588	similar to Phosphatidylinositol 4,5-bisphosphate 5-phosphatase A
ENSDART00000090810	similar to Potassium voltage-gated channel subfamily H member 8
ENSDART00000086696	similar to Rho GTPase activating protein 5
ENSDART00000109018	similar to TAO kinase 2
ENSDART00000047936	similar to WAS protein family, member 3
ENSDART00000014678	similar to alpha-1D adrenoreceptor
ENSDART00000074379	similar to calcium binding and coiled-coil domain 2; calcium binding and coiled-coil domain 2
ENSDART00000046066	similar to calpain 1
ENSDART00000076712	similar to caspase 7, apoptosis-related cysteine peptidase
ENSDART00000016057	similar to catenin, alpha-like 1; si:ch211-254e15.1
ENSDART00000074189	similar to cathepsin Z cysteine protease
ENSDART00000099715	similar to fragile histidine triad; fragile histidine triad gene
ENSDART00000114210	similar to gamma-glutamyltransferase 5
ENSDART00000105709	similar to gdnf family receptor alpha 1b; gdnf family receptor alpha 1b
ENSDART00000064878	similar to glycosyltransferase 8 domain containing 4; glycosyltransferase 8 domain containing 4
ENSDART00000027320	similar to meiosis-specific cohesin subunit SMC1 beta
ENSDART00000075788	similar to novel carboxylesterase domain containing protein; si:dkey-30c15.17
ENSDART00000105516	similar to nuclear protein localization 4; nuclear protein localization 4 homolog (S. cerevisiae)
ENSDART00000092118	similar to ovarian receptor tyrosine kinase erbB4 precusor; v-erb-a erythroblastic leukemia viral oncogene homolog 4
ENSDART00000113009	similar to oxoglutarate dehydrogenase-like
ENSDART00000079816	similar to phosphatidic acid phosphatase type 2d
ENSDART00000028612	similar to phosphodiesterase 4B, cAMP-specific
ENSDART00000044705	similar to ribosomal protein S6 kinase polypeptide 2
ENSDART00000085438	similar to ribosomal protein S6 kinase, 90kDa, polypeptide 5
ENSDART00000025860	similar to serotonin 5-HT4 receptor
ENSDART00000093123	similar to single-strand selective monofunctional uracil DNA glycosylase
ENSDART00000083919	similar to synaptic vesicle glycoprotein 2 a
ENSDART00000065514	similar to syntaxin 12
ENSDART00000111454	similar to ubiquitin-like modifier activating enzyme 6
ENSDART00000102734	similar to vesicle-associated membrane protein 3 (cellubrevin)
ENSDART00000106382	similar to zinc finger protein 678
ENSDART00000101686	similar to zinc finger, B-box domain containing; si:dkey-81n9.1
ENSDART00000081072	single stranded DNA binding protein 3; similar to single stranded DNA binding protein 3
ENSDART00000011663	small nuclear ribonucleoprotein polypeptides B and B1
ENSDART00000090994	sodium channel, voltage-gated, type I like, alpha b
ENSDART00000022382	sodium channel, voltage-gated, type VIII, alpha b
ENSDART00000046800	solute carrier family 8 (sodium/calcium exchanger), member 1a
ENSDART00000081718	solute carrier family 9 (sodium/hydrogen exchanger), member 2
ENSDART00000039083	solute carrier organic anion transporter family, member 1C1
ENSDART00000108627	sorting nexin 10a
ENSDART00000017359	splicing factor proline/glutamine rich
ENSDART00000052423	sprouty homolog 2
ENSDART00000030470	sulfotransferase family 1, cytosolic sulfotransferase 3
ENSDART00000113313	suppression of tumorigenicity 5
ENSDART00000026551	sushi-repeat-containing protein
ENSDART00000045311	synaptogyrin 2b
ENSDART00000044270	tetratricopeptide repeat domain 21B
ENSDART00000017090	thrombospondin 1
ENSDART00000057305	thrombospondin 3a
ENSDART00000102572	thrombospondin 4b
ENSDART00000016386	thyroglobulin
ENSDART00000000591	titin a
ENSDART00000082219	tousled-like kinase 1b
ENSDART00000042064	tubulin, gamma complex associated protein 3
ENSDART00000057067	tyrosinase
ENSDART00000044242	v-raf-1 murine leukemia viral oncogene homolog 1
ENSDART00000101489	vascular endothelial growth factor c
ENSDART00000042473	vasodilator-stimulated phosphoprotein
ENSDART00000081620	ventral anterior homeobox 2
ENSDART00000099132	versican a
ENSDART00000042413	xin actin-binding repeat containing 1
ENSDART00000110884	zinc finger, MIZ-type containing 1
