# Supplementary material for: Signatures of natural selection between life cycle stages separated by metamorphosis in European eel
Source: BMC Genomics. 2015 Aug 13;16(1):600. doi: 10.1186/s12864-015-1754-3 (PMC4535825; doi:10.1186/s12864-015-1754-3)
Supplement: Additional file 2: Table S2. — List all annotated genes detected as outliers when comparing silver eels and glass eels from Burrishoole (Ireland) using the RAD approach. [file 12864_2015_1754_MOESM2_ESM.doc]

ID	Gene Name
ENSDART00000007961	5'-nucleotidase, cytosolic II, like 1
ENSDART00000019518	AE binding protein 2
ENSDART00000103850	ATPase, Na+/K+ transporting, alpha 1a.4 polypeptide; ATPase, Na+/K+ transporting, alpha 1a.3 polypeptide
ENSDART00000047541	BTB and CNC homology 1, basic leucine zipper transcription factor 1
ENSDART00000017337	C-terminal binding protein 2
ENSDART00000014031	D4, zinc and double PHD fingers family 2
ENSDART00000006867	DEAD (Asp-Glu-Ala-Asp) box polypeptide 3
ENSDART00000076209	DEAD (Asp-Glu-Ala-Asp) box polypeptide 42
ENSDART00000005168	DEAD (Asp-Glu-Ala-Asp) box polypeptide 55
ENSDART00000033053	DENN/MADD domain containing 5B
ENSDART00000067544	EGF-like-domain, multiple 6
ENSDART00000013033	ETS-domain transcription factor pea3
ENSDART00000082132	F-box protein 7
ENSDART00000013400	FERM, RhoGEF and pleckstrin domain protein 2
ENSDART00000020946	Fanconi anemia, complementation group L
ENSDART00000115419	Fas associated factor 1
ENSDART00000097856	Fraser syndrome 1
ENSDART00000081743	G protein-coupled receptor kinase 1 a
ENSDART00000046764	GDP-mannose 4,6-dehydratase
ENSDART00000026339	GTP binding protein 4
ENSDART00000076344	HECT domain containing 1
ENSDART00000110812	IL-4RA-like protein 2; interleukin 4 receptor
ENSDART00000003993	IL2-inducible T-cell kinase
ENSDART00000113194	IQ motif and WD repeats 1
ENSDART00000016139	LanC antibiotic synthetase component C-like 1 (bacterial)
ENSDART00000044665	MpV17 transgene, murine homolog, glomerulosclerosis
ENSDART00000039265	N-acetyltransferase 11
ENSDART00000058728	NIMA (never in mitosis gene a)-related kinase 4
ENSDART00000004420	RAB4a, member RAS oncogene family
ENSDART00000097374	RAS p21 protein activator 4-like
ENSDART00000018955	RE1-silencing transcription factor
ENSDART00000022765	RIO kinase 1 (yeast)
ENSDART00000055878	RNA terminal phosphate cyclase-like 1
ENSDART00000027959	Rac GTPase-activating protein 1
ENSDART00000098840	Ral GEF with PH domain and SH3 binding motif 1
ENSDART00000109314	Rho GTPase activating protein 10
ENSDART00000008013	SEC11 homolog A (S. cerevisiae)
ENSDART00000040669	SPHK1 interactor, AKAP domain containing
ENSDART00000044377	Scm-like with four mbt domains 2
ENSDART00000042901	TAF6 RNA polymerase II, TATA box binding protein (TBP)-associated factor
ENSDART00000023571	U2 small nuclear RNA auxiliary factor 2b
ENSDART00000032161	UDP-N-acetyl-alpha-D-galactosamine:polypeptide N-acetylgalactosaminyltransferase 14 (GalNAc-T14)
ENSDART00000098173	VAMP (vesicle-associated membrane protein)-associated protein A, like
ENSDART00000065006	WD repeat domain containing 82
ENSDART00000090631	aarF domain containing kinase 1
ENSDART00000109284	adaptor-related protein complex 4, epsilon 1 subunit
ENSDART00000059869	adrenergic, alpha-2A-, receptor
ENSDART00000055710	aldehyde dehydrogenase 4 family, member A1
ENSDART00000027026	alpha-1-microglobulin/bikunin precursor, like
ENSDART00000032695	amiloride-sensitive cation channel 4 a
ENSDART00000043713	angiopoietin 1
ENSDART00000011967	annexin A2a
ENSDART00000008096	anterior pharynx defective 1B
ENSDART00000028787	aryl hydrocarbon receptor 1b
ENSDART00000105762	aryl hydrocarbon receptor 2
ENSDART00000060255	bleomycin hydrolase
ENSDART00000059795	bone morphogenetic protein 1b
ENSDART00000028617	brain protein 44
ENSDART00000067005	branched chain aminotransferase 1, cytosolic
ENSDART00000002279	cadherin 11, osteoblast
ENSDART00000108766	cadherin 5
ENSDART00000014440	calcium channel, voltage-dependent, alpha 2/delta subunit 1a
ENSDART00000115141	calcium channel, voltage-dependent, beta 3b
ENSDART00000058484	calponin 3, acidic b
ENSDART00000047419	casein kinase 1, gamma 1
ENSDART00000101306	catenin (cadherin-associated protein), alpha 2
ENSDART00000015535	catenin, beta like 1
ENSDART00000034102	cathepsin S, b.2
ENSDART00000065599	cell adhesion molecule 1a
ENSDART00000074438	centromere protein I
ENSDART00000064080	centromere protein N
ENSDART00000099611	chemokine CCL-C5a
ENSDART00000085735	chromodomain helicase DNA binding protein 2
ENSDART00000032852	ciliary neurotrophic factor receptor
ENSDART00000063849	clathrin, heavy polypeptide b (Hc); clathrin, heavy polypeptide a (Hc)
ENSDART00000046648	cleft lip and palate associated transmembrane protein 1
ENSDART00000087597	collagen, type VI, alpha 2
ENSDART00000027982	collagen, type XIV, alpha 1; SRY-box containing gene 10
ENSDART00000098594	colony stimulating factor 1 receptor; hypothetical protein LOC100149892
ENSDART00000048823	complement component 8, gamma polypeptide
ENSDART00000075539	crystallin, alpha A
ENSDART00000084766	cyclic nucleotide gated channel alpha 5
ENSDART00000051003	cyclin-dependent kinase 7
ENSDART00000007066	cyclin-dependent kinase 8
ENSDART00000053932	cystathionine-beta-synthase a
ENSDART00000000070	death associated protein 1a
ENSDART00000109740	dedicator of cytokinesis 5
ENSDART00000081659	developmental receptor tyrosine kinase
ENSDART00000023796	dicarbonyl/L-xylulose reductase
ENSDART00000010632	endothelin receptor type A
ENSDART00000102788	eph receptor A7
ENSDART00000011878	eukaryotic translation initiation factor 4A, isoform 1B
ENSDART00000020183	family with sequence similarity 102, member B, b
ENSDART00000082063	family with sequence similarity 114, member A1
ENSDART00000024647	family with sequence similarity 116, member B
ENSDART00000019459	family with sequence similarity 91, member A1
ENSDART00000026180	fatty acid binding protein 7, brain, a
ENSDART00000113707	fibulin 2
ENSDART00000058796	follistatin-like 5
ENSDART00000055201	forkhead box K1
ENSDART00000062982	forkhead box O5
ENSDART00000085779	forkhead box P3
ENSDART00000077647	glutamate receptor, ionotropic, delta 2
ENSDART00000058503	glycoprotein M6Aa
ENSDART00000090338	glypican 4
ENSDART00000061135	golgi associated PDZ and coiled-coil motif containing
ENSDART00000105686	granulin b
ENSDART00000102368	grin1b
ENSDART00000050332	guanine nucleotide binding protein (G protein) alpha 12
ENSDART00000079694	guanine nucleotide binding protein (G protein), alpha inhibiting activity polypeptide 2
ENSDART00000024316, ENSDART00000031650	heat shock cognate 70-kd protein, like; MCM5 minichromosome maintenance deficient 5 (S. cerevisiae); heat shock cognate 70-kd protein; zgc:174006; similar to heat shock protein 8
ENSDART00000035096	heat shock protein 47
ENSDART00000080465	helicase, lymphoid-specific
ENSDART00000020389	hemicentin 1
ENSDART00000083040	heparan sulfate (glucosamine) 3-O-sulfotransferase 2
ENSDART00000019661	hepatocyte growth factor-regulated tyrosine kinase substrate
ENSDART00000051180	heterogeneous nuclear ribonucleoprotein L2
ENSDART00000036277	histone deacetylase 4
ENSDART00000075743	hypothetical LOC562037
ENSDART00000041443	immunoglobin superfamily, member 21a
ENSDART00000108471	importin 7
ENSDART00000008302	insulin receptor a
ENSDART00000067793	integrator complex subunit 3
ENSDART00000006908	integrin beta 3b
ENSDART00000114168	integrin, alpha 6
ENSDART00000010896	islet1
ENSDART00000004423	isoleucyl-tRNA synthetase
ENSDART00000002401	kelch domain containing 10
ENSDART00000011135	kit receptor a
ENSDART00000059886	lactate dehydrogenase A4
ENSDART00000056721	lactate dehydrogenase D
ENSDART00000045126	laminin, alpha 5
ENSDART00000079173	leptin receptor
ENSDART00000080160	leucine rich repeat containing 28
ENSDART00000105678	leucine rich repeat containing 39
ENSDART00000109348	leucine rich repeat transmembrane neuronal 4 like 2
ENSDART00000081298	leucine-rich, glioma inactivated 1b
ENSDART00000019416	lipoma HMGIC fusion partner
ENSDART00000034084	lysine (K)-specific demethylase 4B
ENSDART00000005583	lysine (K)-specific demethylase 5Bb
ENSDART00000082362	male germ cell-associated kinase
ENSDART00000026712	matrix metalloproteinase 2
ENSDART00000099846	meprin A, beta
ENSDART00000084932	mitogen-activated protein kinase kinase kinase 3
ENSDART00000090855	multiple EGF-like-domains 11
ENSDART00000014176	muscle segment homeobox C
ENSDART00000113479	muscleblind-like 3 (Drosophila)
ENSDART00000099789	myosin binding protein C, cardiac; hypothetical protein LOC100149567
ENSDART00000053925	myotubularin related protein 7a
ENSDART00000104340	myxovirus (influenza virus) resistance G
ENSDART00000100681	neural cell adhesion molecule 2
ENSDART00000028895	neuronal growth regulator 1
ENSDART00000037664	nicotinamide nucleotide transhydrogenase
ENSDART00000114960	nitric oxide synthase 1 (neuronal) adaptor protein; similar to MGC78853 protein
ENSDART00000085969	novel protein similar to mouse microtubule-associated protein 7 (Mtap7)
ENSDART00000109467	novel protein similar to vertebrate DEAH (Asp-Glu-Ala-His) box polypeptide 36 (DHX36)
ENSDART00000089528	novel protein similar to vertebrate attractin (ATRN)
ENSDART00000113286	novel protein similar to vertebrate metal response element binding transcription factor 2 (MTF2)
ENSDART00000018469	novel protein similar to vertebrate nephronectin (NPNT)
ENSDART00000040184	novel protein similar to vertebrate odz, odd Oz/ten-m (Drosophila) family
ENSDART00000031301	novel protein similar to vertebrate oxysterol binding protein (OSBP)
ENSDART00000065262	novel protein similar to vertebrate ribosomal protein S6 kinase family (RPS6KA)
ENSDART00000089870	novel protein similar to vertebrate sterol O-acyltransferase (acyl-Coenzyme A: cholesterol acyltransferase) 1 (SOAT1); similar to Sterol O-acyltransferase 1 (Cholesterol acyltransferase 1) (Acyl coenzyme A:cholesterol acyltransferase 1) (ACAT-1)
ENSDART00000113241	novel protein similar to vertebrate transmembrane protein 163 (TMEM163)
ENSDART00000073512	novel protein similar to vertebrate transmembrane protein with EGF-like and two follistatin-like domains 2 (TMEFF2)
ENSDART00000004023	peptidase D; hypothetical LOC555021
ENSDART00000098004	period homolog 2 (Drosophila)
ENSDART00000039950	peroxisome proliferator activated receptor gamma
ENSDART00000023101	pescadillo
ENSDART00000058666	phosphatidylinositol 4-kinase, catalytic, beta polypeptide
ENSDART00000008174	phosphofructokinase, muscle a
ENSDART00000098563	phospholipase C, beta 3 (phosphatidylinositol-specific)
ENSDART00000078686	phospholipase D1a
ENSDART00000054848	phosphomannomutase 2
ENSDART00000102014	platelet endothelial cell adhesion molecule-like; zgc:153165
ENSDART00000062331	polymerase (DNA directed), mu
ENSDART00000105292	polymerase (RNA) III (DNA directed) polypeptide E
ENSDART00000075584	potassium channel tetramerisation domain containing 12.2
ENSDART00000103532	potassium voltage-gated channel, subfamily H (eag-related), member 5a; ras homolog gene family, member J
ENSDART00000040865	prenyl (decaprenyl) diphosphate synthase, subunit 1
ENSDART00000030141	programmed cell death 4a
ENSDART00000018512	protein O-fucosyltransferase 1
ENSDART00000011389	protein disulfide isomerase family A, member 3
ENSDART00000105608	protein kinase C, epsilon
ENSDART00000022179	protein kinase, AMP-activated, gamma 1 non-catalytic subunit
ENSDART00000039827	protein phosphatase 1, regulatory (inhibitor) subunit 14B
ENSDART00000038876	protein phosphatase 2 (formerly 2A), regulatory subunit B (PR 52), beta isoform
ENSDART00000092508	protein tyrosine phosphatase, receptor type, K
ENSDART00000067058	protocadherin 15a
ENSDART00000106688	protocadherin 2 gamma 29
ENSDART00000063434	receptor-interacting serine-threonine kinase 4
ENSDART00000104895	regulator of G-protein signalling 7
ENSDART00000046640	renin binding protein
ENSDART00000079336	retinoic acid receptor, alpha a
ENSDART00000021462	ring finger protein 128
ENSDART00000047515	ring finger protein 145
ENSDART00000028338	secretory carrier membrane protein 5
ENSDART00000076496	serine/threonine kinase 33
ENSDART00000024832	signal transducer and activator of transcription 5.1
ENSDART00000085076	similar to B cell RAG associated protein
ENSDART00000079131	similar to Chromodomain Y-like protein (CDY-like)
ENSDART00000049885	similar to Diacylglycerol kinase delta (Diglyceride kinase delta) (DGK-delta) (DAG kinase delta) (130 kDa diacylglycerol kinase)
ENSDART00000052078	similar to Dre1 protein
ENSDART00000085150	similar to Echinoderm microtubule-associated protein-like 5 (EMAP-5)
ENSDART00000087084	similar to Glutamate receptor delta-1 subunit precursor (GluR delta-1)
ENSDART00000110073	similar to Hyaluronidase-2 precursor (Hyal-2) (Hyaluronoglucosaminidase-2) (LUCA-2)
ENSDART00000114427	similar to IP3 receptor associated cGMP kinase substrate A
ENSDART00000043091	similar to IQ motif and Sec7 domain-containing protein 1
ENSDART00000091597	similar to Integrin alpha-2 precursor (Platelet membrane glycoprotein Ia) (GPIa) (Collagen receptor) (VLA-2 alpha chain) (CD49b antigen)
ENSDART00000088141	similar to LOC495946 protein
ENSDART00000073979	similar to N-methyl-D-aspartate receptor channel subunit epsilon 1
ENSDART00000079145	similar to Oligophrenin 1; si:rp71-1p14.10
ENSDART00000112543	similar to Phosphorylase b kinase regulatory subunit beta (Phosphorylase kinase subunit beta)
ENSDART00000109548	similar to Potential phospholipid-transporting ATPase ID (ATPase class I type 8B member 2)
ENSDART00000114222	similar to Protein TANC1 (Tetratricopeptide repeat, ankyrin repeat and coiled-coil domain-containing protein 1)
ENSDART00000073843	similar to R-spondin-2 precursor (Roof plate-specific spondin-2) (hRspo2)
ENSDART00000057216	similar to Rho guanine nucleotide exchange factor 4
ENSDART00000089981	similar to SH3/ankyrin domain gene 2; novel protein similar to vertebrate SH3 and multiple ankyrin repeat domains 2 (SHANK2)
ENSDART00000042486	similar to Uncharacterized protein C4orf29; zgc:110741
ENSDART00000102980	similar to Zinc finger CCHC domain-containing protein 11
ENSDART00000076469	similar to adaptor-related protein complex 2, alpha 1 subunit
ENSDART00000105508	similar to alpha-2,6-sialyltransferase ST6GalNAc II; ST6 (alpha-N-acetyl-neuraminyl-2,3-beta-galactosyl-1,3)-N-acetylgalactosaminide alpha-2,6-sialyltransferase
ENSDART00000087467	similar to cardiomyopathy associated 5 like; cardiomyopathy associated 5 like
ENSDART00000016099	similar to cask-interacting protein 2
ENSDART00000073397	similar to cytoplasmic nuclear factor of activated T-cells 3
ENSDART00000002526	similar to formin, inverted
ENSDART00000064878	similar to glycosyltransferase 8 domain containing 4; glycosyltransferase 8 domain containing 4
ENSDART00000079062	similar to guanylate cyclase 1, soluble, beta 2
ENSDART00000059706	similar to helentron 2 helitron-like transposon replicase/helicase/endonuclease
ENSDART00000114999	similar to leucine rich repeat and fibronectin type III domain containing 2
ENSDART00000027320	similar to meiosis-specific cohesin subunit SMC1 beta
ENSDART00000018543	similar to microtubule-associated protein, RP/EB family, member 3; zgc:91952
ENSDART00000075788	similar to novel carboxylesterase domain containing protein; si:dkey-30c15.17
ENSDART00000092118	similar to ovarian receptor tyrosine kinase erbB4 precusor; v-erb-a erythroblastic leukemia viral oncogene homolog 4
ENSDART00000110605	similar to pleckstrin homology domain containing, family A member 7
ENSDART00000087118	similar to protein-O-xylosyltransferase IB
ENSDART00000054897	similar to protocadherin 2 alpha a 3; protocadherin 2 alpha a 3
ENSDART00000097256	similar to solute carrier family 6 (neurotransmitter transporter, GABA), member 13
ENSDART00000047257	similar to solute carrier family 6 (neurotransmitter transporter, glycine), member 5; solute carrier family 6 (neurotransmitter transporter, glycine), member 5
ENSDART00000065514	similar to syntaxin 12
ENSDART00000087080	similar to ubiquitin-activating enzyme E1
ENSDART00000112651	similar to vacuolar protein sorting 13C (yeast)
ENSDART00000003888	small nuclear RNA activating complex, polypeptide 1b
ENSDART00000060066	sodium leak channel, non-selective
ENSDART00000038642	solute carrier family 26, member 5
ENSDART00000050474	solute carrier family 30 (zinc transporter), member 2
ENSDART00000037025	solute carrier family 39 (zinc transporter), member 10
ENSDART00000113089	solute carrier family 4 member 11
ENSDART00000039083	solute carrier organic anion transporter family, member 1C1
ENSDART00000104420	sorting and assembly machinery component 50 homolog (S. cerevisiae)
ENSDART00000104725	sorting nexin 14
ENSDART00000075522	spectrin repeat containing, nuclear envelope 2b
ENSDART00000025324	spinster homolog 1 (Drosophila)
ENSDART00000017359	splicing factor proline/glutamine rich (polypyrimidine tract binding protein associated)
ENSDART00000082464	splicing factor, arginine/serine-rich 3b
ENSDART00000060764	sprouty-related, EVH1 domain containing 1
ENSDART00000087520	succinate-CoA ligase, GDP-forming, beta subunit
ENSDART00000045479	synaptotagmin IV
ENSDART00000051312	tetratricopeptide repeat domain 33
ENSDART00000003839	thimet oligopeptidase 1
ENSDART00000087065	tissue inhibitor of metalloproteinase 2; similar to Tissue inhibitor of metalloproteinase 2
ENSDART00000081717	transferrin receptor 1a
ENSDART00000040435	transformed 3T3 cell double minute 2 homolog (mouse)
ENSDART00000050172	transient receptor potential cation channel, subfamily C, member 2
ENSDART00000058831	trophoblast glycoprotein-like
ENSDART00000077661	trypsin
ENSDART00000062336	ubiquitin protein ligase E3 component n-recognin 3
ENSDART00000020550	ubiquitin-conjugating enzyme E2E 3 (UBC4/5 homolog, yeast)
ENSDART00000016105	vacuolar protein sorting 35 (yeast)
ENSDART00000023779	valosin containing protein
ENSDART00000036926	vang-like 1 (van gogh, Drosophila)
ENSDART00000101489	vascular endothelial growth factor c
ENSDART00000076334	vertebrate ancient long opsin b
ENSDART00000014979	vitellogenin 3, phosvitinless
ENSDART00000059974	wingless-type MMTV integration site family, member 10b
ENSDART00000085758	wu:fb82e06; lysine (K)-specific demethylase 1
ENSDART00000110059	wu:fk86g11; similar to netrin G1
ENSDART00000058161	zgc:152720; neural precursor cell expressed, developmentally down-regulated 4a
ENSDART00000075151	zgc:153121; similar to Protein AMN1 homolog
ENSDART00000088099	zgc:153171; F-box only protein 11-like
ENSDART00000102070	zgc:153914; similar to Cyclic AMP-dependent transcription factor ATF-6 beta
ENSDART00000105482	zgc:165603; similar to bruno-like 4, RNA binding protein
ENSDART00000046420	zgc:173729; serpin peptidase inhibitor, clade B (ovalbumin)
ENSDART00000100197	zgc:173915; similar to microfibrillar-associated protein 4; zgc:77076
ENSDART00000113200	zgc:175222; similar to myosin phosphatase-Rho interacting protein
ENSDART00000113335	zgc:194486; mitogen-activated protein kinase kinase 4
ENSDART00000055446	zgc:66014; similar to LisH domain and HEAT repeat-containing protein KIAA1468
ENSDART00000060157	zgc:92326; lectin, galactoside-binding, soluble, 9 (galectin 9)-like 1
ENSDART00000092113	zinc finger, RAN-binding domain containing 1
ENSDART00000007412	zinc finger, matrin type 2
